# Supplementary material for: Aryl hydrocarbon receptor and IL-13 signaling crosstalk in human keratinocytes and atopic dermatitis
Source: Front Allergy. 2024 Jan 26;5:1323405. doi: 10.3389/falgy.2024.1323405 (PMC10853333; doi:10.3389/falgy.2024.1323405)
Supplement: Supplementary file 1 [file Table1.xlsx]

## Sheet: Sheet1
	TPKM per sample									Log2(fold change)			Adjusted p-value
Gene	CTL_1	CTL_2	CTL_3	IL-13_1	IL-13_2	IL-13_3	IL-13+FICZ_1	IL-13+FICZ_2	IL-13+FICZ_3	CTL vs IL-13	CTL vs IL-13+FICZ	IL-13 vs IL-13+FICZ	CTL vs IL-13	CTL vs IL-13+FICZ	IL-13 vs IL-13+FICZ
DUOXA2	15.047	14.651	16.955	21.042	23.011	28.11	21.232	20.943	18.059	0.640191	0.399222	-0.24025	3.30303e-07	0.00121217	0.0995357
ECH1	22.358	22.315	25.731	31.453	34.669	40.882	26.327	28.206	25.164	0.620045	0.218612	-0.390672	3.88339e-07	0.0853769	0.00129779
CCL26	0	0	0.09	11.94	15.926	15.626	5.334	4.846	5.648	3.19756	ns	-1.07351	5.50324e-47	ns	3.05037e-11
DUOXA1	42.521	42.331	41.91	58.88	64.796	68.941	53.331	53.139	49.92	0.648019	0.348742	-0.291203	1.36507e-17	1.63574e-06	0.00162201
ARHGEF37	14.626	18.126	17.155	24.394	25.405	25.637	19.373	19.675	18.814	0.63769	0.260047	-0.372555	1.36812e-13	0.00700982	2.14732e-06
SH3RF2	2.996	3.99	4.267	8.788	9.609	9.821	5.908	7.069	6.185	1.25834	ns	-0.50952	2.00136e-20	ns	9.08441e-06
SLC2A1	60.262	68.499	70.877	102.783	109.173	110.234	87.534	85.45	83.057	0.734091	0.403759	-0.324754	5.69157e-24	2.44015e-07	1.8595e-05
CAV1	127.981	133.281	123.059	228.654	259.122	222.673	170.495	184.814	171.575	0.927917	0.501065	-0.417714	3.55961e-44	6.64542e-16	1.01821e-07
SERPINB7	17.701	18.853	16.158	48.573	58.473	46.956	25.67	28.437	27.651	1.53795	0.670118	-0.85285	3.24712e-59	7.72585e-12	1.6539e-20
TP63	31.479	35.194	31.485	57.971	57.252	50.045	39.458	42.951	38.982	0.79229	0.353303	-0.428624	2.07835e-25	3.16704e-06	2.9038e-07
CDH26	0.182	0.244	0.296	8.694	11.001	12.634	2.453	2.537	4.075	4.49808	ns	-1.01361	3.01077e-162	ns	5.21074e-08
CFB	10.759	8.15	8.72	29.659	29.993	36.596	13.002	12.525	16.948	1.73487	0.630884	-1.04234	2.51581e-52	2.09256e-05	3.37347e-19
ISYNA1	27.717	26.117	31.748	53.515	56.517	70.146	36.392	34.247	39.298	1.07357	0.398948	-0.652858	1.79267e-24	0.000151156	1.1245e-09
ITLN1	0.417	0	0	9.897	9.16	11.325	3.195	2.005	4.853	0.246245	ns	-1.07429	0.00955202	ns	4.69056e-10
LGR6	2.28	1.267	1.835	13.768	17.237	22.153	6.786	6.517	9.98	2.24824	ns	-0.676421	2.79374e-25	ns	0.000728634
TSPAN3	30.135	31.094	33.311	43.903	47.978	52.179	34.143	35.829	41.628	0.650713	0.284688	-0.347257	7.70994e-17	0.00182005	0.000966406
OLFML2A	12.365	12.54	12.963	20.661	23.066	23.346	13.551	13.528	12.765	0.861981	0.121363	-0.718617	1.42005e-29	0.180085	1.73426e-19
MMP7	1.332	0.758	2.603	7.182	9.225	8.978	2.169	2.152	3.957	1.69517	ns	-1.10534	3.85498e-15	ns	7.97665e-11
SUSD6	25.185	23.56	25.336	32.794	38.009	38.636	26.616	27.614	27.839	0.605269	0.194464	-0.3984	6.05897e-14	0.0139036	6.01141e-06
MYBL2	25.354	22.077	22.752	39.538	37.238	37	29.309	30.847	25.513	0.731592	0.327751	-0.390801	6.81472e-18	0.00144991	3.58499e-05
SIAH2	13.141	12.491	14.925	21.427	21.208	22.014	17.102	16.992	12.704	0.695078	0.241981	-0.426572	1.31714e-11	0.0932993	0.00039807
IFFO2	30.997	31.908	35.185	48.437	52.749	53.145	46.28	38.288	37.396	0.697471	0.356917	-0.321068	5.36846e-22	0.000234526	0.00234473
LGALS7B	75.004	83.333	82.79	115.621	115.03	125.554	119.928	94.802	95.84	0.601179	0.402913	-0.185405	2.99891e-10	0.000915604	0.188809
LGALS7	9.436	10.204	9.708	17.547	16.695	19.485	14.717	9.963	10.51	0.779133	0.266785	-0.474299	2.5639e-05	0.298678	0.00867807
RPL13AP5	13.81	11.202	14.838	24.323	22.68	25.88	21.405	14.739	16.983	0.816055	0.412766	-0.385698	1.83902e-07	0.0424221	0.0185561
BCAT1	5.461	5.921	6.15	6.949	9.53	8.036	3.826	4.541	4.828	0.51539	ns	-0.801549	3.12148e-06	ns	1.31961e-12
ITGB6	6.953	7.808	7.366	8.913	13.252	10.806	6.063	7.61	7.855	0.591951	ns	-0.535992	3.10009e-06	ns	6.96565e-05
EFEMP1	15.364	13.401	14.836	32.171	39.872	31.115	15.024	14.559	15.705	1.23359	0.0996004	-1.0912	4.06553e-34	0.424201	7.0808e-29
LGR4	8.821	10.985	10.226	14.98	17.976	15.168	9.36	11.063	9.611	0.709575	0.0507713	-0.635661	1.38991e-12	0.7013	4.16531e-11
ARHGEF19	9.142	5.608	6.912	9.974	9.896	11.5	6.753	6.677	5.728	0.532072	ns	-0.647326	0.000412028	ns	7.86229e-09
ELOVL5	6.593	4.773	4.511	8.175	8.857	8.24	4.926	5.389	5.653	0.659703	ns	-0.604606	4.39181e-06	ns	4.90785e-08
RARA	8.677	6.733	7.53	10.455	12.516	11.616	8.906	8.861	8.434	0.606192	0.227913	-0.373857	5.31232e-07	0.0952154	0.000728634
APOBEC3B-AS1	8.595	8.063	9.751	10.742	9.065	13.269	5.551	5.282	6.491	0.305676	-0.469804	-0.660984	0.180577	0.00617081	0.000294811
LYPD2	181.227	134.237	156.735	169.125	168.016	227.73	104.355	81.691	118.974	0.265757	-0.552325	-0.763643	0.208334	5.15028e-05	5.91438e-09
PHGR1	458.329	425.339	419.921	520.237	468.347	539.246	262.283	273.259	324.874	0.283207	-0.536457	-0.770476	0.000680765	5.94847e-09	9.03748e-16
TSPAN15	41.791	31.394	38.606	43.004	42.177	46.932	24.086	26.462	29.311	0.284262	-0.422331	-0.677371	0.0131879	0.000541977	2.1542e-12
ENC1	7.232	7.912	8.14	11.285	12.194	13.058	5.436	5.005	5.52	0.683379	ns	-1.10921	5.59441e-13	ns	1.25224e-32
AMOT	12.58	12.501	12.95	17.931	20.531	20.906	9.119	10.166	10.982	0.682596	-0.273235	-0.908559	2.70711e-17	0.00436281	1.6963e-23
TM4SF1	89.35	83.072	107.287	157.823	177.866	178.25	63.712	68.851	76.719	0.900334	-0.359387	-1.2186	3.99175e-23	0.000922079	3.54339e-46
METTL7A	7.275	7.566	8.845	10.117	10.451	11.898	5.278	5.28	6.438	0.479802	ns	-0.832565	0.000122059	ns	6.35156e-13
PADI2	22.822	23.362	24.927	31.418	34.745	41.401	17.241	17.6	20.496	0.630793	-0.304329	-0.874506	9.34457e-11	0.00181068	6.54738e-17
SREBF1	95.443	96.355	104.826	115.462	123.279	152.492	72.306	80.159	80.764	0.444045	-0.293008	-0.693742	2.84527e-06	7.42832e-05	1.96543e-12
NINJ1	20.174	22.517	22.361	30.442	32.657	32.79	20.665	14.91	19.472	0.591929	-0.178163	-0.70842	2.31819e-08	0.272017	5.43528e-09
DEFB1	8.497	7.994	14.987	14.397	15.199	11.408	6.245	4.041	6.997	0.308065	-0.614175	-0.794409	0.224689	0.0393664	2.1417e-05
VSNL1	26.754	30.886	35.135	38.115	38.605	34.902	21.829	25.37	24.305	0.312614	-0.316667	-0.60936	0.00309922	0.0051996	2.05769e-12
EGR1	33.535	34.524	26.429	27.574	21.043	25.434	45.892	40.35	33.824	-0.268794	0.384934	0.612156	0.03093	0.00143878	2.68576e-07
HBEGF	8.305	11.437	7.544	6.846	5.538	6.164	16.553	16.655	13.345	-0.431069	0.783089	1.16099	0.00846373	9.19368e-08	3.92442e-24
OSGIN1	6.602	7.997	6.644	5.118	5.579	5.591	11.681	11.167	8.87	ns	0.596265	0.817503	ns	0.000130871	2.16126e-10
DRAP1	60.215	54.856	55.233	60.83	47.997	54.992	118.034	93.694	77.095	0.00615432	0.777386	0.69783	0.969184	1.86349e-09	7.81362e-08
JUN	9.771	9.88	8.766	8.639	7.459	8.789	15.728	13.772	10.602	-0.118183	0.522456	0.587324	0.408048	0.000153978	8.93608e-06
S100A2	250.816	211.097	215.206	256.261	252.007	230.525	466.772	347.76	318.48	0.180965	0.715011	0.545893	0.047571	0.000274993	4.87852e-06
AHDC1	9.645	7.826	8.734	7.537	7.625	9.582	13.221	13.443	12.385	-0.0198554	0.607816	0.59342	0.903076	4.80664e-10	1.39585e-08
GAST	12.811	7.88	9.811	6.534	8.623	8.674	17.729	15.458	15.337	-0.224009	0.612827	0.758444	0.388177	0.00673539	5.74626e-06
FLG	8.699	11.466	12.038	11.679	8.762	8.036	22.744	16.122	19.691	-0.0923054	0.819297	0.704978	0.716493	4.11751e-05	0.000129788
ARTN	43.755	36.446	47.382	27.039	24.54	27.923	67.399	58.267	55.454	-0.590573	0.536913	1.08806	3.80919e-08	1.17826e-06	1.2193e-30
LINC00673	14.941	13.515	14.661	12.191	10.997	10.659	21.042	19.357	18.248	-0.272809	0.477987	0.720224	0.0218382	8.97288e-06	6.35156e-13
ALDH3A1	40.615	30.864	41.004	38	27.159	28.949	71.838	65.556	64.027	-0.182714	0.859952	0.97632	0.223917	9.56968e-16	3.37347e-19
EDC3	14.106	14.969	15.209	13.207	12.702	12.246	21.601	19.978	19.513	-0.1474	0.504803	0.631997	0.147226	1.98972e-08	2.8797e-13
NMRAL2P	10.325	10.257	10.63	8.471	8.555	8.625	20.026	18.789	18.586	-0.205596	0.894603	1.05131	0.162251	1.10139e-14	1.3827e-25
RNF224	3.751	4.131	4.86	3.017	1.889	3.087	9.867	8.439	9.908	ns	1.09497	1.38307	ns	6.92397e-10	2.98687e-20
CAVIN3	56.293	47.129	48.99	46.395	39.217	47.338	77.626	76.169	68.528	-0.128632	0.577742	0.67509	0.331417	8.86295e-09	9.23147e-12
TPRA1	12.413	12.392	11.005	10.34	9.326	10.591	17.511	16.771	15.561	-0.169048	0.517125	0.660264	0.14963	1.255e-07	2.38118e-12
PHLDA1	11.634	11.352	10.675	9.31	8.625	8.667	16.044	13.254	14.122	-0.267234	0.408903	0.647088	0.00471641	5.02865e-05	3.23581e-11
S100A8	121.682	147.764	138.507	94.985	64.561	76.911	252.076	192.213	253.914	-0.671254	0.801074	1.3369	6.17608e-08	2.04945e-12	7.45716e-28
AREG	7.854	7.473	5.719	7.008	5.023	5.129	14.941	11.891	14.834	ns	0.95841	1.02783	ns	3.20449e-08	8.31152e-13
DHRS9	7.077	6.786	7.265	6.312	3.503	3.775	15.983	12.728	17.963	ns	1.12199	0.942239	ns	4.87977e-14	6.56988e-07
PRR9	2.318	1.984	2.006	2.272	1.778	0.918	9.359	6.37	10.57	ns	1.78399	1.49148	ns	1.48058e-15	4.71263e-18
DUSP4	6.473	6.779	7.354	6.46	5.755	6.813	10.534	9.339	13.028	ns	0.696504	0.688921	ns	3.27928e-08	1.60275e-08
S100A9	686.71	773.122	719.989	674.575	583.079	620.078	1190.46	1001.1	1462.43	-0.147793	0.736949	0.852762	0.0806449	2.17827e-05	2.87122e-14
SPRR3	46.271	59.944	48.596	54.27	30.292	35.026	79.305	68.542	100.554	-0.221321	0.704969	0.548921	0.403494	1.28371e-07	0.00986526
TGM5	6.068	6.539	5.308	6.247	4.109	4.107	8.069	8.396	10.593	ns	0.616026	0.726257	ns	3.31435e-05	1.34155e-06
EREG	3.809	3.871	3.345	3.427	2.919	2.327	7.842	8.436	9.331	ns	1.21902	1.345	ns	5.5809e-24	5.59448e-29
GPAT3	4.366	4.148	2.825	3.355	2.826	2.829	7.357	8.276	8.689	ns	1.07688	1.23526	ns	1.96045e-11	6.69582e-25
CYSRT1	104.905	85.26	98.845	74.715	58.127	66.877	153.74	150.552	183.163	-0.44467	0.780785	1.15538	0.000117765	8.12848e-14	1.51524e-28
TMEM45B	12.738	13.566	15.854	11.595	8.871	11.117	25.91	28.337	34.684	-0.325418	1.08062	1.29647	0.0238178	1.96571e-18	1.80737e-28
NQO1	32.33	35.931	35.113	27.992	26.047	23.088	56.136	57.891	59.855	-0.347155	0.78913	1.09412	0.000318411	9.55041e-25	4.5374e-38
TIPARP	27.709	32.537	30.935	26.481	27.063	23.117	40.338	42.022	41.244	-0.181196	0.483355	0.647031	0.063281	9.70188e-10	1.06861e-15
SLC20A1	37.675	44.939	44.138	36.007	31.755	31.63	55.534	58.579	58.364	-0.277645	0.487638	0.746941	0.0033668	2.54956e-09	5.63905e-21
ARRDC4	33.018	34.357	31.96	16.827	17.355	15.538	18.314	23.389	26.127	-0.911218	-0.484186	0.397773	4.05624e-34	9.62619e-06	0.00115834
EFNB2	18.042	20.657	18.119	12.624	11.905	10.501	14.927	16.05	16.126	-0.608798	-0.21349	0.392417	1.67217e-10	0.0231869	8.97951e-05
KLK10	208.701	194.238	190.66	115.605	95.12	102.918	166.193	151.731	141.955	-0.832667	-0.312535	0.507639	1.89496e-26	7.61839e-05	9.53034e-08
CTSV	9.328	11.274	11.564	6.757	5.29	4.9	9.125	9.54	9.059	-0.795514	-0.158616	0.624886	5.40593e-10	0.190272	1.42723e-07
KRTDAP	75.871	108.884	96.87	65.959	39.341	47.011	79.702	63.103	77.327	-0.721592	-0.285024	0.426276	6.28425e-06	0.0581025	0.0103886
CYP4F12	27.007	28.685	31.023	18.57	15.989	18.853	19.977	20.819	27.724	-0.601965	-0.276595	0.305743	3.41881e-08	0.0452417	0.0431026
SPRR2A	9.449	10.065	11.855	5.173	3.504	3.407	7.333	6.623	9.674	-0.996539	-0.310582	ns	2.04933e-06	0.0195834	ns
LXN	48.142	40.267	44.049	26.913	19.202	21.941	23.473	28.073	35.153	-0.25711	-0.535285	0.283937	0.00226811	0.00012906	0.103392
PGAM2	11.597	11.795	10.908	5.848	5.54	8.381	6.07	7.086	9.461	-0.595341	-0.486068	0.129906	0.0023282	0.0206411	0.625113
CLIP2	15.694	15.299	15.318	9.169	8.377	9.8	15.885	15.312	12.393	-0.671079	-0.0366196	0.603611	6.24124e-14	0.769123	1.86637e-08
FABP4	30.924	28.322	31.49	16.917	11.182	8.611	33.869	29.079	20.888	-1.06576	-0.0611781	0.56846	2.75837e-10	0.747	0.00706328
LIF	26.51	28.641	26.12	16.915	16.976	15.804	30.683	27.145	24.871	-0.628517	0.0753037	0.676807	1.44051e-15	0.497249	4.25641e-13
FOS	10.426	10.541	8.164	4.731	4.64	5.874	8.371	7.059	7.504	-0.770641	-0.273966	ns	4.5109e-07	0.00885035	ns
LOC91370	14.178	12.579	9.84	4.612	6.079	8.762	11.303	10.298	10.213	-0.648021	-0.1307	0.497587	0.00226811	0.56013	0.00934831
CLCF1	15.511	16.197	15.649	14.005	10.317	10.879	19.829	18.71	17.647	-0.336165	0.287614	0.585756	0.0193059	0.0163993	3.57656e-06
SPRR1B	460.051	433.317	449.405	257.978	153.952	168.13	585.792	475.474	484.557	-0.87551	0.249636	0.854214	3.15474e-05	0.00812446	5.42475e-06
LIPG	9.987	10.603	10.165	7.478	6.33	6.184	10.329	11.822	11.478	-0.538092	0.177319	0.68995	3.02219e-09	0.0378581	1.67187e-13
MBOAT2	8.851	8.771	8.567	5.343	5.744	4.995	8.288	9.951	10.071	-0.619144	0.1591	0.746953	3.82819e-12	0.12896	1.0008e-14
FA2H	8.954	9.62	7.999	6.269	4.8	7.001	10.084	9.681	11.928	-0.434143	0.295946	0.672213	0.00644948	0.0407496	1.65707e-06
ITGB7	10.264	9.64	10.088	6.5	6.621	6.854	11.85	12.338	12.682	-0.493778	0.336068	0.804012	3.51951e-05	0.00321092	7.19236e-16
SLC37A2	28.724	30.83	28.71	22.514	19.375	20.211	35.969	36.671	38.393	-0.429397	0.377877	0.782289	5.31232e-07	6.05746e-07	9.1164e-21
PLA2G4E	19.265	18.647	19.918	16.002	11.662	14.757	22.798	21.621	25.251	-0.36386	0.312886	0.635351	0.00140014	0.000734317	2.49107e-08
